# Supplementary material for: Outcomes after Surgical Treatment of Oesophagogastric Cancer with Synchronous Liver Metastases: A Multicentre Retrospective Cohort Study
Source: Cancers (Basel). 2024 Feb 16;16(4):797. doi: 10.3390/cancers16040797 (PMC10887104; doi:10.3390/cancers16040797)
Supplement: Supplementary file 1 [file cancers-16-00797-s001.zip]

Archive with 1 entries (1 files):
- cancers-2849783-supplementary.pdf
